# Supplementary material for: Expression, intracellular localization, and mutation of EGFR in conjunctival squamous cell carcinoma and the association with prognosis and treatment
Source: PLoS One. 2020 Aug 24;15(8):e0238120. doi: 10.1371/journal.pone.0238120 (PMC7444806; doi:10.1371/journal.pone.0238120)
Supplement: S1 File — (XLSX) [file pone.0238120.s001.xlsx]

## Sheet: Sheet1
SEX	Age	T	T T3>(0),<T3(1)	EGFR IHC	membrane stain	cytoplasm	MutationExon 19 del	Mutation Exon22 L858R	HPVpositive	Orbital Exen	Local reccurence	LN or Distant meta	Death
M	82	is	0	2	1	2	0	0	1	1	0	0
F	61	is	0	2	2	2	0	0	0	0	0	0
F	84	1	0	1	2	1	0	0	0	1	0	0
F	88	is	0	1	2	1	0	0	0	0	0	0
F	83	3	1	2	0	3	0	0	1	1	1	0
M	85	is	0	1	1	1	1	0	0	0	0	0
M	73	is	0	1	2	2	0	0	0	0	0	0
F	84	3	1	2	1	3	0	1	1	1	0	0
F	72	is	0	1	2	1	1	0	0	0	0	0
M	81	is	0	1	2	1	0	0	0	0	0	0
M	68	1	0	1	2	1	0	0	0	0	0	0
M	63	is	0	1	2	1	0	0	0	0	0	0
M	79	is	0	1	2	1	0	0	0	0	0	0
F	65	is	0	1	2	2	0	0	0	0	0	0
M	69	is	0	1	2	1	0	0	0	0	0	0
M	82	is	0	1	2	1	0	0	0	0	0	0
M	65	2	0	1	2	1	1	0	0	0	0	0
F	74	2	0	2	2	1	1	0	0	0	0	0
M	95	2	0	2	1	1	0	0	0	0	0	0
M	80	3	1	1	2	1	0	0	0	1	1	1	1
M	98	4a	1	2	3	2	0	0	1	0	0	0
F	83	1	0	1	2	1	0	0	0	0	0	0
M	75	3	1	1	1	3	1	1	0	1	0	0
F	80	3	1	1	2	1	1	0	0	0	0	0
F	85	3	1	2	2	1	1	0	0	0	0	0
F	71	is	0	1	1	3	1	1	0	0	0	0
F	79	3	1	1	2	1	0	0	0	0	0	0
F	79	is	0	1	1	2	0	0	0	0	0	0
M	61	is	0	1	2	1	0	0	0	0	0	0
